# Supplementary material for: Co-Infection by Chytrid Fungus and Ranaviruses in Wild and Harvested Frogs in the Tropical Andes
Source: PLoS One. 2016 Jan 4;11(1):e0145864. doi: 10.1371/journal.pone.0145864 (PMC4701007; doi:10.1371/journal.pone.0145864)
Supplement: S1 Fig — (KML) [file pone.0145864.s001.kml]

<?xml version="1.0" standalone="yes"?>
<kml xmlns="http://earth.google.com/kml/2.2">
  <Document>
    <name><![CDATA[GPS data]]></name>
    <visibility>1</visibility>
    <open>0</open>
    <Snippet><![CDATA[created using <A href="http://www.gpsvisualizer.com/?ref=ge&time=20151028145223">GPS Visualizer</A>]]></Snippet>
    <Style id="gv_waypoint_normal">
      <IconStyle>
        <color>ffffffff</color>
        <scale>1</scale>
        <Icon>
          <href>http://maps.google.ca/mapfiles/kml/pal4/icon56.png</href>
        </Icon>
        <hotSpot x="0.5" xunits="fraction" y="0.5" yunits="fraction" />
      </IconStyle>
      <LabelStyle>
        <color>ffffffff</color>
        <scale>1</scale>
      </LabelStyle>
      <BalloonStyle>
        <text><![CDATA[<div style="font-family:Arial,sans-serif; min-width:200px;"><p align="left" style="white-space:nowrap;"><font size="+1"><b>$[name]</b></font></p> <p align="left">$[description]</p></div>]]></text>
      </BalloonStyle>
    </Style>
    <Style id="gv_waypoint_highlight">
      <IconStyle>
        <color>ffffffff</color>
        <scale>1.2</scale>
        <Icon>
          <href>http://maps.google.ca/mapfiles/kml/pal4/icon56.png</href>
        </Icon>
        <hotSpot x="0.5" xunits="fraction" y="0.5" yunits="fraction" />
      </IconStyle>
      <LabelStyle>
        <color>ffffffff</color>
        <scale>1</scale>
      </LabelStyle>
      <BalloonStyle>
        <text><![CDATA[<div style="font-family:Arial,sans-serif; min-width:200px;"><p align="left" style="white-space:nowrap;"><font size="+1"><b>$[name]</b></font></p> <p align="left">$[description]</p></div>]]></text>
      </BalloonStyle>
    </Style>
    <StyleMap id="gv_waypoint">
      <Pair>
        <key>normal</key>
        <styleUrl>#gv_waypoint_normal</styleUrl>
      </Pair>
      <Pair>
        <key>highlight</key>
        <styleUrl>#gv_waypoint_highlight</styleUrl>
      </Pair>
    </StyleMap>
    <Folder id="Waypoints">
      <name>Waypoints</name>
      <visibility>1</visibility>
      <Placemark>
        <name>Pristimantis platydactylus</name>
        <description><![CDATA[33.13]]></description>
        <styleUrl>#gv_waypoint</styleUrl>
        <Point>
          <altitudeMode>clampToGround</altitudeMode>
          <coordinates>-71.59367,-13.15731</coordinates>
        </Point>
      </Placemark>
      <Placemark>
        <name>Pristimantis platydactylus</name>
        <description><![CDATA[34.13]]></description>
        <styleUrl>#gv_waypoint</styleUrl>
        <Point>
          <altitudeMode>clampToGround</altitudeMode>
          <coordinates>-71.59367,-13.15731</coordinates>
        </Point>
      </Placemark>
      <Placemark>
        <name>Pristimantis platydactylus</name>
        <description><![CDATA[35.13]]></description>
        <styleUrl>#gv_waypoint</styleUrl>
        <Point>
          <altitudeMode>clampToGround</altitudeMode>
          <coordinates>-71.59367,-13.15731</coordinates>
        </Point>
      </Placemark>
      <Placemark>
        <name>Pristimantis platydactylus</name>
        <description><![CDATA[36.13]]></description>
        <styleUrl>#gv_waypoint</styleUrl>
        <Point>
          <altitudeMode>clampToGround</altitudeMode>
          <coordinates>-71.59367,-13.15731</coordinates>
        </Point>
      </Placemark>
      <Placemark>
        <name>Pristimantis platydactylus</name>
        <description><![CDATA[65.13]]></description>
        <styleUrl>#gv_waypoint</styleUrl>
        <Point>
          <altitudeMode>clampToGround</altitudeMode>
          <coordinates>-71.57045,-13.11523</coordinates>
        </Point>
      </Placemark>
      <Placemark>
        <name>Pristimantis platydactylus</name>
        <description><![CDATA[88.13]]></description>
        <styleUrl>#gv_waypoint</styleUrl>
        <Point>
          <altitudeMode>clampToGround</altitudeMode>
          <coordinates>-71.58336,-13.13875</coordinates>
        </Point>
      </Placemark>
      <Placemark>
        <name>Pristimantis platydactylus</name>
        <description><![CDATA[96.13]]></description>
        <styleUrl>#gv_waypoint</styleUrl>
        <Point>
          <altitudeMode>clampToGround</altitudeMode>
          <coordinates>-71.57217,-13.1074</coordinates>
        </Point>
      </Placemark>
      <Placemark>
        <name>Pristimantis pharangobates</name>
        <description><![CDATA[98.13]]></description>
        <styleUrl>#gv_waypoint</styleUrl>
        <Point>
          <altitudeMode>clampToGround</altitudeMode>
          <coordinates>-71.5749,-13.10921</coordinates>
        </Point>
      </Placemark>
      <Placemark>
        <name>Pristimantis platydactylus</name>
        <description><![CDATA[103.13]]></description>
        <styleUrl>#gv_waypoint</styleUrl>
        <Point>
          <altitudeMode>clampToGround</altitudeMode>
          <coordinates>-71.5749,-13.10921</coordinates>
        </Point>
      </Placemark>
      <Placemark>
        <name>Pristimantis platydactylus</name>
        <description><![CDATA[105.13]]></description>
        <styleUrl>#gv_waypoint</styleUrl>
        <Point>
          <altitudeMode>clampToGround</altitudeMode>
          <coordinates>-71.57217,-13.1074</coordinates>
        </Point>
      </Placemark>
      <Placemark>
        <name>Pristimantis platydactylus</name>
        <description><![CDATA[109.13]]></description>
        <styleUrl>#gv_waypoint</styleUrl>
        <Point>
          <altitudeMode>clampToGround</altitudeMode>
          <coordinates>-71.5749,-13.10921</coordinates>
        </Point>
      </Placemark>
      <Placemark>
        <name>Pristimantis platydactylus</name>
        <description><![CDATA[111.13]]></description>
        <styleUrl>#gv_waypoint</styleUrl>
        <Point>
          <altitudeMode>clampToGround</altitudeMode>
          <coordinates>-71.5782,-13.12953</coordinates>
        </Point>
      </Placemark>
      <Placemark>
        <name>Pristimantis lindae</name>
        <description><![CDATA[135.13]]></description>
        <styleUrl>#gv_waypoint</styleUrl>
        <Point>
          <altitudeMode>clampToGround</altitudeMode>
          <coordinates>-71.57283,-13.1076</coordinates>
        </Point>
      </Placemark>
      <Placemark>
        <name>Pristimantis platydactylus</name>
        <description><![CDATA[146.13]]></description>
        <styleUrl>#gv_waypoint</styleUrl>
        <Point>
          <altitudeMode>clampToGround</altitudeMode>
          <coordinates>-71.57492,-13.10933</coordinates>
        </Point>
      </Placemark>
      <Placemark>
        <name>Pristimantis lindae</name>
        <description><![CDATA[147.13]]></description>
        <styleUrl>#gv_waypoint</styleUrl>
        <Point>
          <altitudeMode>clampToGround</altitudeMode>
          <coordinates>-71.57283,-13.1076</coordinates>
        </Point>
      </Placemark>
      <Placemark>
        <name>Pristimantis platydactylus</name>
        <description><![CDATA[152.13]]></description>
        <styleUrl>#gv_waypoint</styleUrl>
        <Point>
          <altitudeMode>clampToGround</altitudeMode>
          <coordinates>-71.5782,-13.12953</coordinates>
        </Point>
      </Placemark>
      <Placemark>
        <name>Rhinella manu</name>
        <description><![CDATA[164.13]]></description>
        <styleUrl>#gv_waypoint</styleUrl>
        <Point>
          <altitudeMode>clampToGround</altitudeMode>
          <coordinates>-71.57447,-13.12355</coordinates>
        </Point>
      </Placemark>
      <Placemark>
        <name>Pristimantis lindae</name>
        <description><![CDATA[169.13]]></description>
        <styleUrl>#gv_waypoint</styleUrl>
        <Point>
          <altitudeMode>clampToGround</altitudeMode>
          <coordinates>-71.56995,-13.12102</coordinates>
        </Point>
      </Placemark>
      <Placemark>
        <name>Pristimantis pharangobates</name>
        <description><![CDATA[172.13]]></description>
        <styleUrl>#gv_waypoint</styleUrl>
        <Point>
          <altitudeMode>clampToGround</altitudeMode>
          <coordinates>-71.57582,-13.12508</coordinates>
        </Point>
      </Placemark>
      <Placemark>
        <name>Rhinella manu</name>
        <description><![CDATA[176.13]]></description>
        <styleUrl>#gv_waypoint</styleUrl>
        <Point>
          <altitudeMode>clampToGround</altitudeMode>
          <coordinates>-71.57613,-13.12546</coordinates>
        </Point>
      </Placemark>
      <Placemark>
        <name>Rhinella manu</name>
        <description><![CDATA[178.13]]></description>
        <styleUrl>#gv_waypoint</styleUrl>
        <Point>
          <altitudeMode>clampToGround</altitudeMode>
          <coordinates>-71.5762,-13.1277</coordinates>
        </Point>
      </Placemark>
      <Placemark>
        <name>Pristimantis pharangobates</name>
        <description><![CDATA[187.13]]></description>
        <styleUrl>#gv_waypoint</styleUrl>
        <Point>
          <altitudeMode>clampToGround</altitudeMode>
          <coordinates>-71.5782,-13.12953</coordinates>
        </Point>
      </Placemark>
      <Placemark>
        <name>Pristimantis pharangobates</name>
        <description><![CDATA[190.13]]></description>
        <styleUrl>#gv_waypoint</styleUrl>
        <Point>
          <altitudeMode>clampToGround</altitudeMode>
          <coordinates>-71.5782,-13.12953</coordinates>
        </Point>
      </Placemark>
      <Placemark>
        <name>Pristimantis platydactylus</name>
        <description><![CDATA[194.13]]></description>
        <styleUrl>#gv_waypoint</styleUrl>
        <Point>
          <altitudeMode>clampToGround</altitudeMode>
          <coordinates>-71.57492,-13.10933</coordinates>
        </Point>
      </Placemark>
      <Placemark>
        <name>Pristimantis platydactylus</name>
        <description><![CDATA[195.13]]></description>
        <styleUrl>#gv_waypoint</styleUrl>
        <Point>
          <altitudeMode>clampToGround</altitudeMode>
          <coordinates>-71.57492,-13.10933</coordinates>
        </Point>
      </Placemark>
      <Placemark>
        <name>Pristimantis platydactylus</name>
        <description><![CDATA[197.13]]></description>
        <styleUrl>#gv_waypoint</styleUrl>
        <Point>
          <altitudeMode>clampToGround</altitudeMode>
          <coordinates>-71.57492,-13.10933</coordinates>
        </Point>
      </Placemark>
      <Placemark>
        <name>Pristimantis platydactylus</name>
        <description><![CDATA[198.13]]></description>
        <styleUrl>#gv_waypoint</styleUrl>
        <Point>
          <altitudeMode>clampToGround</altitudeMode>
          <coordinates>-71.57492,-13.10933</coordinates>
        </Point>
      </Placemark>
      <Placemark>
        <name>Pristimantis platydactylus</name>
        <description><![CDATA[199.13]]></description>
        <styleUrl>#gv_waypoint</styleUrl>
        <Point>
          <altitudeMode>clampToGround</altitudeMode>
          <coordinates>-71.57492,-13.10933</coordinates>
        </Point>
      </Placemark>
      <Placemark>
        <name>Pristimantis platydactylus</name>
        <description><![CDATA[201.13]]></description>
        <styleUrl>#gv_waypoint</styleUrl>
        <Point>
          <altitudeMode>clampToGround</altitudeMode>
          <coordinates>-71.56821,-13.0991</coordinates>
        </Point>
      </Placemark>
      <Placemark>
        <name>Pristimantis platydactylus</name>
        <description><![CDATA[230.13]]></description>
        <styleUrl>#gv_waypoint</styleUrl>
        <Point>
          <altitudeMode>clampToGround</altitudeMode>
          <coordinates>-71.57217,-13.1074</coordinates>
        </Point>
      </Placemark>
      <Placemark>
        <name>Pristimantis platydactylus</name>
        <description><![CDATA[231.13]]></description>
        <styleUrl>#gv_waypoint</styleUrl>
        <Point>
          <altitudeMode>clampToGround</altitudeMode>
          <coordinates>-71.57217,-13.1074</coordinates>
        </Point>
      </Placemark>
      <Placemark>
        <name>Pristimantis platydactylus</name>
        <description><![CDATA[232.13]]></description>
        <styleUrl>#gv_waypoint</styleUrl>
        <Point>
          <altitudeMode>clampToGround</altitudeMode>
          <coordinates>-71.57217,-13.1074</coordinates>
        </Point>
      </Placemark>
      <Placemark>
        <name>Pristimantis platydactylus</name>
        <description><![CDATA[233.13]]></description>
        <styleUrl>#gv_waypoint</styleUrl>
        <Point>
          <altitudeMode>clampToGround</altitudeMode>
          <coordinates>-71.57217,-13.1074</coordinates>
        </Point>
      </Placemark>
      <Placemark>
        <name>Rhinella manu</name>
        <description><![CDATA[246.13]]></description>
        <styleUrl>#gv_waypoint</styleUrl>
        <Point>
          <altitudeMode>clampToGround</altitudeMode>
          <coordinates>-71.57217,-13.1074</coordinates>
        </Point>
      </Placemark>
      <Placemark>
        <name>Pristimantis platydactylus</name>
        <description><![CDATA[252.13]]></description>
        <styleUrl>#gv_waypoint</styleUrl>
        <Point>
          <altitudeMode>clampToGround</altitudeMode>
          <coordinates>-71.59367,-13.15731</coordinates>
        </Point>
      </Placemark>
      <Placemark>
        <name>Pristimantis platydactylus</name>
        <description><![CDATA[253.13]]></description>
        <styleUrl>#gv_waypoint</styleUrl>
        <Point>
          <altitudeMode>clampToGround</altitudeMode>
          <coordinates>-71.59367,-13.15731</coordinates>
        </Point>
      </Placemark>
      <Placemark>
        <name>Pristimantis pharangobates</name>
        <description><![CDATA[280.13]]></description>
        <styleUrl>#gv_waypoint</styleUrl>
        <Point>
          <altitudeMode>clampToGround</altitudeMode>
          <coordinates>-71.59367,-13.15731</coordinates>
        </Point>
      </Placemark>
      <Placemark>
        <name>Pristimantis pharangobates</name>
        <description><![CDATA[284.13]]></description>
        <styleUrl>#gv_waypoint</styleUrl>
        <Point>
          <altitudeMode>clampToGround</altitudeMode>
          <coordinates>-71.59367,-13.15731</coordinates>
        </Point>
      </Placemark>
      <Placemark>
        <name>Pristimantis pharangobates</name>
        <description><![CDATA[288.13]]></description>
        <styleUrl>#gv_waypoint</styleUrl>
        <Point>
          <altitudeMode>clampToGround</altitudeMode>
          <coordinates>-71.59367,-13.15731</coordinates>
        </Point>
      </Placemark>
      <Placemark>
        <name>Pristimantis pharangobates</name>
        <description><![CDATA[291.13]]></description>
        <styleUrl>#gv_waypoint</styleUrl>
        <Point>
          <altitudeMode>clampToGround</altitudeMode>
          <coordinates>-71.59367,-13.15731</coordinates>
        </Point>
      </Placemark>
      <Placemark>
        <name>Pristimantis toftae</name>
        <description><![CDATA[406.13]]></description>
        <styleUrl>#gv_waypoint</styleUrl>
        <Point>
          <altitudeMode>clampToGround</altitudeMode>
          <coordinates>-71.50939,-13.03682</coordinates>
        </Point>
      </Placemark>
      <Placemark>
        <name>Pristimantis danae</name>
        <description><![CDATA[407.13]]></description>
        <styleUrl>#gv_waypoint</styleUrl>
        <Point>
          <altitudeMode>clampToGround</altitudeMode>
          <coordinates>-71.51599,-13.03409</coordinates>
        </Point>
      </Placemark>
      <Placemark>
        <name>Pristimantis toftae</name>
        <description><![CDATA[409.13]]></description>
        <styleUrl>#gv_waypoint</styleUrl>
        <Point>
          <altitudeMode>clampToGround</altitudeMode>
          <coordinates>-71.51599,-13.03409</coordinates>
        </Point>
      </Placemark>
      <Placemark>
        <name>Pristimantis reichlei</name>
        <description><![CDATA[421.13]]></description>
        <styleUrl>#gv_waypoint</styleUrl>
        <Point>
          <altitudeMode>clampToGround</altitudeMode>
          <coordinates>-71.48711,-13.02618</coordinates>
        </Point>
      </Placemark>
      <Placemark>
        <name>Pristimantis reichlei</name>
        <description><![CDATA[427.13]]></description>
        <styleUrl>#gv_waypoint</styleUrl>
        <Point>
          <altitudeMode>clampToGround</altitudeMode>
          <coordinates>-71.48711,-13.02618</coordinates>
        </Point>
      </Placemark>
      <Placemark>
        <name>Pristimantis reichlei</name>
        <description><![CDATA[432.13]]></description>
        <styleUrl>#gv_waypoint</styleUrl>
        <Point>
          <altitudeMode>clampToGround</altitudeMode>
          <coordinates>-71.48656,-13.02666</coordinates>
        </Point>
      </Placemark>
      <Placemark>
        <name>Pristimantis reichlei</name>
        <description><![CDATA[433.13]]></description>
        <styleUrl>#gv_waypoint</styleUrl>
        <Point>
          <altitudeMode>clampToGround</altitudeMode>
          <coordinates>-71.48656,-13.02666</coordinates>
        </Point>
      </Placemark>
      <Placemark>
        <name>Pristimantis reichlei</name>
        <description><![CDATA[434.13]]></description>
        <styleUrl>#gv_waypoint</styleUrl>
        <Point>
          <altitudeMode>clampToGround</altitudeMode>
          <coordinates>-71.48656,-13.02666</coordinates>
        </Point>
      </Placemark>
      <Placemark>
        <name>Pristimantis sp.</name>
        <description><![CDATA[436.13]]></description>
        <styleUrl>#gv_waypoint</styleUrl>
        <Point>
          <altitudeMode>clampToGround</altitudeMode>
          <coordinates>-71.48656,-13.02666</coordinates>
        </Point>
      </Placemark>
      <Placemark>
        <name>Pristimantis fenestratus</name>
        <description><![CDATA[443.13]]></description>
        <styleUrl>#gv_waypoint</styleUrl>
        <Point>
          <altitudeMode>clampToGround</altitudeMode>
          <coordinates>-71.48643,-13.02654</coordinates>
        </Point>
      </Placemark>
      <Placemark>
        <name>Pristimantis platydactylus</name>
        <description><![CDATA[455.13]]></description>
        <styleUrl>#gv_waypoint</styleUrl>
        <Point>
          <altitudeMode>clampToGround</altitudeMode>
          <coordinates>-71.48685,-13.02668</coordinates>
        </Point>
      </Placemark>
      <Placemark>
        <name>Pristimantis platydactylus</name>
        <description><![CDATA[456.13]]></description>
        <styleUrl>#gv_waypoint</styleUrl>
        <Point>
          <altitudeMode>clampToGround</altitudeMode>
          <coordinates>-71.4978,-13.02706</coordinates>
        </Point>
      </Placemark>
      <Placemark>
        <name>Hypsiboas lanciformis</name>
        <description><![CDATA[472.13]]></description>
        <styleUrl>#gv_waypoint</styleUrl>
        <Point>
          <altitudeMode>clampToGround</altitudeMode>
          <coordinates>-71.4978,-13.02706</coordinates>
        </Point>
      </Placemark>
      <Placemark>
        <name>Hypsiboas gladiator</name>
        <description><![CDATA[SP1.13]]></description>
        <styleUrl>#gv_waypoint</styleUrl>
        <Point>
          <altitudeMode>clampToGround</altitudeMode>
          <coordinates>-71.54649,-13.05501</coordinates>
        </Point>
      </Placemark>
      <Placemark>
        <name>Hypsiboas gladiator</name>
        <description><![CDATA[SP3.13]]></description>
        <styleUrl>#gv_waypoint</styleUrl>
        <Point>
          <altitudeMode>clampToGround</altitudeMode>
          <coordinates>-71.54617,-13.05477</coordinates>
        </Point>
      </Placemark>
      <Placemark>
        <name>Hypsiboas gladiator</name>
        <description><![CDATA[SP4.13]]></description>
        <styleUrl>#gv_waypoint</styleUrl>
        <Point>
          <altitudeMode>clampToGround</altitudeMode>
          <coordinates>-71.54617,-13.05477</coordinates>
        </Point>
      </Placemark>
      <Placemark>
        <name>Hypsiboas gladiator</name>
        <description><![CDATA[SP5.13]]></description>
        <styleUrl>#gv_waypoint</styleUrl>
        <Point>
          <altitudeMode>clampToGround</altitudeMode>
          <coordinates>-71.54358,-13.05469</coordinates>
        </Point>
      </Placemark>
      <Placemark>
        <name>Hypsiboas gladiator</name>
        <description><![CDATA[SP18.13]]></description>
        <styleUrl>#gv_waypoint</styleUrl>
        <Point>
          <altitudeMode>clampToGround</altitudeMode>
          <coordinates>-71.54661,-13.05311</coordinates>
        </Point>
      </Placemark>
      <Placemark>
        <name>Hypsiboas gladiator</name>
        <description><![CDATA[SP19.13]]></description>
        <styleUrl>#gv_waypoint</styleUrl>
        <Point>
          <altitudeMode>clampToGround</altitudeMode>
          <coordinates>-71.54207,-13.05386</coordinates>
        </Point>
      </Placemark>
      <Placemark>
        <name>Hypsiboas gladiator</name>
        <description><![CDATA[SP20.13]]></description>
        <styleUrl>#gv_waypoint</styleUrl>
        <Point>
          <altitudeMode>clampToGround</altitudeMode>
          <coordinates>-71.54207,-13.05386</coordinates>
        </Point>
      </Placemark>
      <Placemark>
        <name>Pristimantis toftae</name>
        <description><![CDATA[SP22.13]]></description>
        <styleUrl>#gv_waypoint</styleUrl>
        <Point>
          <altitudeMode>clampToGround</altitudeMode>
          <coordinates>-71.53383,-13.05253</coordinates>
        </Point>
      </Placemark>
      <Placemark>
        <name>Hypsiboas gladiator</name>
        <description><![CDATA[SP28.13]]></description>
        <styleUrl>#gv_waypoint</styleUrl>
        <Point>
          <altitudeMode>clampToGround</altitudeMode>
          <coordinates>-71.5377,-13.05093</coordinates>
        </Point>
      </Placemark>
      <Placemark>
        <name>Pristimantis toftae</name>
        <description><![CDATA[SP32.13]]></description>
        <styleUrl>#gv_waypoint</styleUrl>
        <Point>
          <altitudeMode>clampToGround</altitudeMode>
          <coordinates>-71.5377,-13.05084</coordinates>
        </Point>
      </Placemark>
      <Placemark>
        <name>Pristimantis toftae</name>
        <description><![CDATA[SP65.13]]></description>
        <styleUrl>#gv_waypoint</styleUrl>
        <Point>
          <altitudeMode>clampToGround</altitudeMode>
          <coordinates>-71.54816,-13.0575</coordinates>
        </Point>
      </Placemark>
      <Placemark>
        <name>Pristimantis toftae</name>
        <description><![CDATA[SP67.13]]></description>
        <styleUrl>#gv_waypoint</styleUrl>
        <Point>
          <altitudeMode>clampToGround</altitudeMode>
          <coordinates>-71.5485,-13.0577</coordinates>
        </Point>
      </Placemark>
      <Placemark>
        <name>Hypsiboas gladiator</name>
        <description><![CDATA[SP85.13]]></description>
        <styleUrl>#gv_waypoint</styleUrl>
        <Point>
          <altitudeMode>clampToGround</altitudeMode>
          <coordinates>-71.542,-13.05386</coordinates>
        </Point>
      </Placemark>
      <Placemark>
        <name>Pristimantis platydactylus</name>
        <description><![CDATA[SP92.13]]></description>
        <styleUrl>#gv_waypoint</styleUrl>
        <Point>
          <altitudeMode>clampToGround</altitudeMode>
          <coordinates>-71.53757,-13.05099</coordinates>
        </Point>
      </Placemark>
      <Placemark>
        <name>Pristimantis toftae</name>
        <description><![CDATA[SP93.13]]></description>
        <styleUrl>#gv_waypoint</styleUrl>
        <Point>
          <altitudeMode>clampToGround</altitudeMode>
          <coordinates>-71.5372,-13.05122</coordinates>
        </Point>
      </Placemark>
      <Placemark>
        <name>Hypsiboas gladiator</name>
        <description><![CDATA[SP98.13]]></description>
        <styleUrl>#gv_waypoint</styleUrl>
        <Point>
          <altitudeMode>clampToGround</altitudeMode>
          <coordinates>-71.5527,-13.06178</coordinates>
        </Point>
      </Placemark>
      <Placemark>
        <name>Pristimantis toftae</name>
        <description><![CDATA[SP101.13]]></description>
        <styleUrl>#gv_waypoint</styleUrl>
        <Point>
          <altitudeMode>clampToGround</altitudeMode>
          <coordinates>-71.55345,-13.06253</coordinates>
        </Point>
      </Placemark>
      <Placemark>
        <name>Pristimantis danae</name>
        <description><![CDATA[SP102.13]]></description>
        <styleUrl>#gv_waypoint</styleUrl>
        <Point>
          <altitudeMode>clampToGround</altitudeMode>
          <coordinates>-71.55692,-13.06457</coordinates>
        </Point>
      </Placemark>
      <Placemark>
        <name>Hypsiboas gladiator</name>
        <description><![CDATA[SP103.13]]></description>
        <styleUrl>#gv_waypoint</styleUrl>
        <Point>
          <altitudeMode>clampToGround</altitudeMode>
          <coordinates>-71.53568,-13.05121</coordinates>
        </Point>
      </Placemark>
      <Placemark>
        <name>Pristimantis toftae</name>
        <description><![CDATA[SP105.13]]></description>
        <styleUrl>#gv_waypoint</styleUrl>
        <Point>
          <altitudeMode>clampToGround</altitudeMode>
          <coordinates>-71.53767,-13.05092</coordinates>
        </Point>
      </Placemark>
      <Placemark>
        <name>Hypsiboas gladiator</name>
        <description><![CDATA[SP106.13]]></description>
        <styleUrl>#gv_waypoint</styleUrl>
        <Point>
          <altitudeMode>clampToGround</altitudeMode>
          <coordinates>-71.53767,-13.05092</coordinates>
        </Point>
      </Placemark>
      <Placemark>
        <name>Hypsiboas gladiator</name>
        <description><![CDATA[SP107.13]]></description>
        <styleUrl>#gv_waypoint</styleUrl>
        <Point>
          <altitudeMode>clampToGround</altitudeMode>
          <coordinates>-71.53767,-13.05092</coordinates>
        </Point>
      </Placemark>
      <Placemark>
        <name>Pristimantis danae</name>
        <description><![CDATA[SP108.13]]></description>
        <styleUrl>#gv_waypoint</styleUrl>
        <Point>
          <altitudeMode>clampToGround</altitudeMode>
          <coordinates>-71.53767,-13.05092</coordinates>
        </Point>
      </Placemark>
      <Placemark>
        <name>Pristimantis platydactylus</name>
        <description><![CDATA[SP109.13]]></description>
        <styleUrl>#gv_waypoint</styleUrl>
        <Point>
          <altitudeMode>clampToGround</altitudeMode>
          <coordinates>-71.53753,-13.05097</coordinates>
        </Point>
      </Placemark>
      <Placemark>
        <name>Pristimantis toftae</name>
        <description><![CDATA[SP110.13]]></description>
        <styleUrl>#gv_waypoint</styleUrl>
        <Point>
          <altitudeMode>clampToGround</altitudeMode>
          <coordinates>-71.53753,-13.05097</coordinates>
        </Point>
      </Placemark>
      <Placemark>
        <name>Pristimantis toftae</name>
        <description><![CDATA[SP112.13]]></description>
        <styleUrl>#gv_waypoint</styleUrl>
        <Point>
          <altitudeMode>clampToGround</altitudeMode>
          <coordinates>-71.53685,-13.05107</coordinates>
        </Point>
      </Placemark>
      <Placemark>
        <name>Pristimantis toftae</name>
        <description><![CDATA[SP113.13]]></description>
        <styleUrl>#gv_waypoint</styleUrl>
        <Point>
          <altitudeMode>clampToGround</altitudeMode>
          <coordinates>-71.53685,-13.05107</coordinates>
        </Point>
      </Placemark>
      <Placemark>
        <name>Pristimantis toftae</name>
        <description><![CDATA[SP114.13]]></description>
        <styleUrl>#gv_waypoint</styleUrl>
        <Point>
          <altitudeMode>clampToGround</altitudeMode>
          <coordinates>-71.53685,-13.05107</coordinates>
        </Point>
      </Placemark>
      <Placemark>
        <name>Pristimantis toftae</name>
        <description><![CDATA[SP116.13]]></description>
        <styleUrl>#gv_waypoint</styleUrl>
        <Point>
          <altitudeMode>clampToGround</altitudeMode>
          <coordinates>-71.53577,-13.05122</coordinates>
        </Point>
      </Placemark>
      <Placemark>
        <name>Pristimantis platydactylus</name>
        <description><![CDATA[SP117.13]]></description>
        <styleUrl>#gv_waypoint</styleUrl>
        <Point>
          <altitudeMode>clampToGround</altitudeMode>
          <coordinates>-71.53765,-13.05075</coordinates>
        </Point>
      </Placemark>
      <Placemark>
        <name>Hypsiboas gladiator</name>
        <description><![CDATA[SP119.13]]></description>
        <styleUrl>#gv_waypoint</styleUrl>
        <Point>
          <altitudeMode>clampToGround</altitudeMode>
          <coordinates>-71.53765,-13.05075</coordinates>
        </Point>
      </Placemark>
      <Placemark>
        <name>Hypsiboas gladiator</name>
        <description><![CDATA[SP120.13]]></description>
        <styleUrl>#gv_waypoint</styleUrl>
        <Point>
          <altitudeMode>clampToGround</altitudeMode>
          <coordinates>-71.54501,-13.05536</coordinates>
        </Point>
      </Placemark>
      <Placemark>
        <name>Hypsiboas gladiator</name>
        <description><![CDATA[SP123.13]]></description>
        <styleUrl>#gv_waypoint</styleUrl>
        <Point>
          <altitudeMode>clampToGround</altitudeMode>
          <coordinates>-71.53743,-13.05089</coordinates>
        </Point>
      </Placemark>
      <Placemark>
        <name>Hypsiboas gladiator</name>
        <description><![CDATA[SP124.13]]></description>
        <styleUrl>#gv_waypoint</styleUrl>
        <Point>
          <altitudeMode>clampToGround</altitudeMode>
          <coordinates>-71.53743,-13.05089</coordinates>
        </Point>
      </Placemark>
      <Placemark>
        <name>Hypsiboas gladiator</name>
        <description><![CDATA[SP125.13]]></description>
        <styleUrl>#gv_waypoint</styleUrl>
        <Point>
          <altitudeMode>clampToGround</altitudeMode>
          <coordinates>-71.53743,-13.05089</coordinates>
        </Point>
      </Placemark>
      <Placemark>
        <name>Hypsiboas gladiator</name>
        <description><![CDATA[SP126.13]]></description>
        <styleUrl>#gv_waypoint</styleUrl>
        <Point>
          <altitudeMode>clampToGround</altitudeMode>
          <coordinates>-71.54536,-13.05528</coordinates>
        </Point>
      </Placemark>
      <Placemark>
        <name>Hypsiboas gladiator</name>
        <description><![CDATA[SP128.13]]></description>
        <styleUrl>#gv_waypoint</styleUrl>
        <Point>
          <altitudeMode>clampToGround</altitudeMode>
          <coordinates>-71.54536,-13.05528</coordinates>
        </Point>
      </Placemark>
      <Placemark>
        <name>Pristimantis platydactylus</name>
        <description><![CDATA[SP134.13]]></description>
        <styleUrl>#gv_waypoint</styleUrl>
        <Point>
          <altitudeMode>clampToGround</altitudeMode>
          <coordinates>-71.54182,-13.054</coordinates>
        </Point>
      </Placemark>
      <Placemark>
        <name>Hypsiboas gladiator</name>
        <description><![CDATA[SP135.13]]></description>
        <styleUrl>#gv_waypoint</styleUrl>
        <Point>
          <altitudeMode>clampToGround</altitudeMode>
          <coordinates>-71.53817,-13.05236</coordinates>
        </Point>
      </Placemark>
      <Placemark>
        <name>Pristimantis toftae</name>
        <description><![CDATA[SP137.13]]></description>
        <styleUrl>#gv_waypoint</styleUrl>
        <Point>
          <altitudeMode>clampToGround</altitudeMode>
          <coordinates>-71.53817,-13.05678</coordinates>
        </Point>
      </Placemark>
      <Placemark>
        <name>Pristimantis platydactylus</name>
        <description><![CDATA[SP218.13]]></description>
        <styleUrl>#gv_waypoint</styleUrl>
        <Point>
          <altitudeMode>clampToGround</altitudeMode>
          <coordinates>-71.56682,-13.06955</coordinates>
        </Point>
      </Placemark>
    </Folder>
  </Document>
</kml>
